# Supplementary material for: Range-Wide Genomic Analysis of Pygmy Rabbits (Brachylagus idahoensis) Reveals Genetic Distinctiveness of the Endangered Columbia Basin Population
Source: Genes (Basel). 2026 Mar 18;17(3):335. doi: 10.3390/genes17030335 (PMC13025606; doi:10.3390/genes17030335)
Supplement: Supplementary file 1 [file genes-17-00335-s001.zip]

Archive with 1 entries (1 files):
- genes-4154416-supplementary.pdf
